# Supplementary material for: Orthorexia nervosa and social media: A mixed-methods scoping review using a systematic methodology
Source: PLoS One. 2026 Mar 11;21(3):e0340219. doi: 10.1371/journal.pone.0340219 (PMC12978498; doi:10.1371/journal.pone.0340219)
Supplement: S1 File — Data extraction of included studies and quality assessment measures adapted from the Mixed Methods Appraisal Tool (MMAT) version 2018. (XLSX) [file pone.0340219.s001.xlsx]

## Sheet: DE and QA
Study Information		Methodology																	Results					Limitations	Conclusion	Were the studies pre-registered?	QA- Screeing questions		Qualitative					Quantitative RCT					Quantitative non-randomized					Quantitative descriptive					Mixed methods
Author	Year	Study design (quantitative, qualitative, mixed-methods)	Study design (observational vs. experimental)	Study design (cross-sectiona, cohort, case control, RCT, cross-over…)	Main objective/RQ	Country, Setting	Sample (general population vs. high risk groups)	Sample size	Sample age	Sample gender	Sampling source and method (random vs. convenient vs. purposive…)	Response rate	Orthorexia definition	Orthorexia assessment tools	Social media definition	Social media assessment tools	Data collection method (online questionnaire, interview…)	Analysis method (quantitative: bivariate, regression... vs. qualitative: thematic analysis)	Platform	Duration	Content	Other	Notes (mediation, moderation…)				Are there clear research questions?	Do the collected data allow to address the research questions?	1.1. Is the qualitative approach appropriate to answer the research question?	1.2. Are the qualitative data collection methods adequate to address the research question?	1.3. Are the findings adequately derived from the data?	1.4. Is the interpretation of results sufficiently substantiated by data?	1.5. Is there coherence between qualitative data sources, collection, analysis and interpretation?	2.1. Is randomization appropriately performed?	2.2. Are the groups comparable at baseline?	2.3. Are there complete outcome data?	2.4. Are outcome assessors blinded to the intervention provided?	2.5 Did the participants adhere to the assigned intervention?	3.1. Are the participants representative of the target population?	3.2. Are measurements appropriate regarding both the outcome and intervention (or exposure)?	3.3. Are there complete outcome data?	3.4. Are the confounders accounted for in the design and analysis?	3.5. During the study period, is the intervention administered (or exposure occurred) as intended?	4.1. Is the sampling strategy relevant to address the research question?	4.2. Is the sample representative of the target population?	4.3. Are the measurements appropriate?	4.4. Is the risk of nonresponse bias low?	4.5. Is the statistical analysis appropriate to answer the research question?	5.1. Is there an adequate rationale for using a mixed methods design to address the research question?
Awad	2022	Quantitative	Observational	Cross-sectional	Examine the relationship between SMUD and ON, as well as physical activity, and evaluate the indirect effect of loneliness in this association	Lebanon	Lebanese university students	363	Mean age was 22.65 ± 3.48 years	Both genders	Convenient sampling	NR	Orthorexia Nervosa (ON), it is ironically done in the pursuit of health. ON refers to an obsessive pattern of eating only foods that are perceived as healthy by the individual. The subject firmly follows a consistent set of rules pertaining to the consumption of food.	Teruel Orthorexia Scale (TOS)	Instagram is a relatively new social media platform where users can publish updates in the form of photos. Instagram emphasizes image and focus on pictures, which presents ideal appearance and dietary behaviors such as healthy eating and influences users to engage in these behaviors. YouTube is a social media platform where users can upload and watch videos, as well as subscribe to channels that …	Social Media Disorder Scale (SMD)	Online questionnaire	Biavariate and multivariate analysis	A higher mean ON score (according to the TOS scale) was found in those who use Instagram and in those who use Tumblr.	Spending 30–60 minutes per day on social media apps compared to less than 30 minutes (Beta = 2.33) was significantly associated with more ON			The results of the mediation analysis showed that loneliness played a partial indirect role in the association between SMUD and ON (by 16%)	1. The results of the study cannot be extended to the rest of the Lebanese population as the sample is not representative, but consists of only university students and was gathered through a convenience sampling method. 2. The study is correlational and therefore, causation cannot be inferred from the current results but can only be done through assumptions and hypotheses. 3. The literature on ON…	The current results showed that SMUD is associated with ON and that this association is mediated by loneliness.	NR	Yes	Yes																Yes	No	Yes	Yes	Yes
Asil	2023	Quantitative	Observational	Cross-sectional	Determine the orthorexic tendencies of social media users and the factors affecting these tendencies	Turkey	Internet users between the ages of 19 and 65 living in Turkey	2526	between 18 and 65	Both genders	Convenient sampling	NR	Orthorexia nervosa (ON), first described by Bratman in 1997, is a term used for a possible new eating disorder characterized by extreme obsessive anxiety about healthy eating	Orthorexia Nervosa Scale (ORTO-11)	Social media is characterized as platforms where users engage with content, particularly those related to health and nutrition.	Social Media and Eating Behavior Scale (SMEB)	Online questionnaire	Univariate analysis and binary logistic regression analysis		Those without ON ten dency spent 172.2 ± 119.9 minutes daily, while those with the tendency spent 161.1 ± 117.9 minutes on social media	Individuals with ON tendency followed recipes, diet meals, healthy nutrition recommendations, dietitian/nutrition specialist advice, sports/exercise recommendations, and moth er-child education pages more than those without ON tendency.			1. The male subset, often observed in voluntary survey studies, is underrepresented. 2. The inability to collect data face to face caused that anthropometric measure ments and time spent on social media were self-reported by the participants. 3. The ORTO-11 test was used since no other test had validity and reliability in Turkish for evaluating ON. No differentiation could be made between the sub…	The risk of tendency to ON could be affected by increased BMI, age, gender, and following certain web pages.	NR	Yes	Yes																Yes	Yes	Yes	Yes	Yes
Cheshire	2020	Qualitative	Observational	Cohort	Understand the key, defining ON features and what factors might influence its development	USA and UK	professionals working with those with ON tendencies and being 18 years or above including: dieticians, clinical psychologists and a family therapist	9	Participant age range was 23–61 years old (mean 36.7)	Females	Purposive convenience approach and snowball sampling	0.9	Orthorexia nervosa (ON) refers to an unhealthy fixation with healthy eating, where extreme diets based on perceived quality (not quantity) of food consumed can lead to psychological, physical and social impair ments	Questions created by author	Social media constantly exposes people to various societal ideals and group identities, and can engender constant comparison between self and others	Questions created by the author	Semi- structured interviews	Thematic analysis	Instagram	Time spent on social media is related to ON tendencies.	clients sometimes choosing to follow social media influencers’ advice rather than the personalised treatment plans developed in therapy			1. Sample Heterogeneity: Recruiting participants from both the UK and USA introduced variability, making it harder to achieve a homogeneous sample. 2. The study recruited participants who self- defined as orthorexic or obsessed with healthy eating. Thus, it may have resulted in participants being recruited to the study who did not have ON, either in terms of differing symptoms to ON or those whos…	Orthorexia nervosa (ON) is influenced by a complex set of factors, including societal pressures, social media, body image, and personal trauma. While ON remains an unofficial diagnosis, the study emphasizes its unique features, such as the obsession with "clean" eating.	No	Yes	Yes	Yes	Yes	Yes	Yes	Yes
Geise	2021	Quantitative	Observational	Cross-sectional	This study aims to deepen the understanding of Orthorexia Nervosa (ON) by exploring its relationship with social media, particularly focusing on the influence of healthy eating vlogs among university students. Given the scarcity of existing research on this topic, the study will examine how internal factors, such as different social media motives, impact the connection between ON and these vlogs.…	Participants were from 25 different nationalities	University students possessing sufficient English reading and comprehension skills	236	Age ranged from 17 to 38, with a mean age of 21.57	Both genders	Convenient sampling	0.73	ON reflects less consideration with the quantity of food but more with the quality of food since individuals with orthorexia have a strong urge to eat foods perceived as 'clean', 'pure' or 'correct'	ORTO-15	Vlogs are a form of self-expression through videos. They are comparable to written online blogs with their easy and free accessibility. YouTube is a highly interactive platform that enables direct feedback to content creators or "vloggers"	YouTube Consumption ad-hoc items; Social Media Motives Scale (SMMS)	Online questionnaire	Bivariate analysis	Results showed a higher exhibition of ON related symptoms among YouTube users compared to non-users	No correlation found between time spent on YouTube and ON related symptoms	No significant differences in ON-related symptoms between consumers and non-consumers of healthy eating vlogs, although there was a trend indicating that more students diagnosed with ON consumed healthy eating vlogs compared to those without ON.			1. The study sample may lack representativeness due to the use of convenience sampling limited to university students. 2. The sample's limited age range, with a mean age of 21.52, may have influenced variables like YouTube consumption and ON-related symptoms, as younger adults tend to exhibit higher ON tendencies. 3. The imbalance in nationalities, with a predominance of German participants, make…	Individuals suffering from ON consume YouTube, and healthy eating vlogs, in particular, more than healthy individuals.	No	Yes	Yes																Yes	No	Yes	Yes	Yes
Gabriel	2021	Quantitative	Observational	Cross-sectional	This study aims 1) to investigate the relationship between self-reported levels of PA, EA and ON-related symptoms in university students, 2) to explore the impact of gender and ON tendencies amongst university students and 3) to analyse the association between watching social media content about PA and ON-related symptoms in university students.	Participants were mostly German (77.6%) and Dutch (10.8%). Other nationalities (11.6%) in the sample were Italian, Romanian or Finnish.	University students	232	17 to 38	Both genders	Convenient sampling	0.73	ON was first mentioned by Steven Bratman in 1997 to describe individuals who displayed a fixation with healthy food, possibly resulting in negative long-term consequences, such as malnutrition. “Orthos” is derived from the Greek and means “correct” as well as “orexis”, translated to “appetite” and “hunger”	ORTO-15	Fitspiration intends to motivate individuals to engage in a healthier lifestyle, involving exercising and following healthy nutrition.	Ad hoc-items	Online questionnaire	Bivariate analysis			The study found a significant relationship between Orthorexia Nervosa (ON) tendencies and social media content related to physical activity (PA).			1. Even though the survey included measurement instruments with good psychometric properties, some items were self-constructed by the researchers and, thus, not validated, resulting in different interpretations that possibly influenced the answers. 2. Due to the convenience sampling method used in the study, male participants were underrepresented, and 76.7% of the participants were physically ac…	The study confirms a significant relationship between orthorexia nervosa (ON) and social media, particularly content related to physical activity (PA) like "fitspiration" videos. It shows that university students exposed to this content may internalize unhealthy ideals, increasing ON tendencies. The findings suggest that while PA and healthy eating are beneficial, social media can distort these b…	No	Yes	Yes																Yes	No	Yes	Yes	Yes
Gobin	2021	Quantitative	Observational	Cross-sectional	Examine reported changes to adults’ eating habits, exercise, and social media use during the COVID-19 pandemic and a lockdown period in Canada during the summer of 2020. This study compared changes between individuals with and without symptoms of ON.	Ontario, Canada	Female participants	143	Participant ages ranged from 17 to 73 years	Females	Convenient sampling	0.84	The term orthorexia nervosa (ON) was first coined over two decades ago by Steven Bratman, capturing people who are concerned about the “cleanliness” of their food and, as a result, restrict or completely eliminate entire categories of food (e.g., meat, dairy) or ingredients (e.g., sugar, preservatives) they perceive to be impure and/or unhealthy.	The Eating Habits Questionnaire (EHQ);	NR	Self-report questionnaire created by the author	Online questionnaire	Bivariate analysis	The high and low scoring groups onEHQ-Problems were equally likely to report more time spent on Facebook, Instagram, and TikTok	Those high on ON symptoms reported slightly more time on social media (M= 52.2 min, SD = 49.2 min) than those low on ON symptoms (M=36.6min, SD=28.8min).	women who scored high onEHQ Problems described seeing more content on social media about losing weight during the lockdown than those who scored low on that subscale. Women who endorsed knowledge of healthy behaviors were more likely to report feeling either somewhat more or a lot more pressure to lose weight than those who reported fewer ON symptoms.			1. The use of self-report data for ON symptoms. 2. Modest sample size 3. The study included only women	Women high on ON symptoms reported eating a lot more food and thinking about food more often, being more likely to have started a diet, feeling greater pressure to diet and to lose weight, experiencing greater weight gain, and perceiving more pressure from social media specifically to lose weight and to exercise, compared to women without ON. Social media may be a contributing factor to worsened …	No	Yes	Yes																Yes	No	Yes	No	Yes
Greene	2023	Mixed method	Observational	Cross-sectional	To examine the nature and impact of pro-recovery communities related to eating disorders on TikTok.	NR	Users of TikTok who are involved in pro-recovery communities related to eating disorders.	241 videos	NA	NR	Purposive	NA	NR	NR	TikTok posts take the form of short videos, ranging from just a few seconds to three minutes. Similar to other platforms, users can connect on the site by following particular accounts, as well as through @ mentions and hashtags. TikTok is also notorious for its black-boxed algorithmic recommendations in the form of the “For You” Page, designed to extend users’ time on the platform by providing t…	TikTok	Content analysis of TikTok posts	Thematic analysis	TikTok and Instagram, which emphasize visuals and trends related to fitness, dieting, and "clean eating," are particularly associated with increased orthorexic behaviors.	Individuals spending more time on social media were observed to have a higher likelihood of developing orthorexic tendencies, due to increased exposure to health and fitness content.	Exposure to fitness, wellness, and diet culture content was linked to a higher incidence of orthorexia, as it promotes unhealthy fixation on food choices and body image.			The limitations of the study include its focus on only five discrete hashtags, potentially excluding a broader representation of the TikTok pro-recovery community; its restriction to publicly available, English-language videos; the emphasis on popular content, which may not reflect trends among creators with smaller followings; the exclusion of content from minors, a significant user base on TikT…	The study's mixed-methods thematic analysis of 241 TikTok videos revealed a nuanced portrayal of pro-recovery content across five eating disorder-related hashtags, highlighting differences in how recovery is represented for various diagnoses, which may influence individuals' perceptions of their disorder, the support they seek, and their recovery strategies, with a call for further research into …	Yes	Yes	Yes																					Yes
Kardaş	2021	Quantitative	Observational	Cross-sectional	Examine the relationship of social media use with body perception and possible orthorexia	Turkey	Students of Istanbul Gelisim University	148	18-37	Both genders	Convenient sampling	NR	Orthorexia is an obsession with eating foods that one considers healthy, often to the detriment of overall health and well-being.	Ortho-11	Platforms or websites that enable users to create, share, and interact with content and with other users, such as Facebook, Instagram, Twitter, etc.	Bergen Social Media Scale	Online questionnaire	Bivariate analysis, multivariate analysis	There is a very strong relationship between instagram use and orthorexic tendency	Orthorexic tendency increases as the use of social media increases	Content related to health, fitness, and diet, was linked to higher orthorexia nervosa tendencies.			1. The most important limitation of this study is that it was conducted with a certain age group and a small number of participants. 2. Many of the students reached were psychology students perhaps increased the bias. 3. The fact that orthorexia is not yet included in a psychiatric classification, that the researches on this subject are newly included in the literature, and therefore the limited …	The study concluded that there is a significant relationship between social media use and orthorexia nervosa, with increased time spent on social media associated with higher levels of orthorexia tendencies among students. Specific platforms and types of content consumed on social media also play a role in shaping body image and eating behaviors. The findings highlight the impact of social media …	NR	Yes	Yes																Yes	No	Yes	Yes	Yes
Karniej	2023	Quantitative	Observational	Cross-sectional	1) Identify demographic factors associated with ON behaviour (measured with the ORTO-15 test) among a sample group of Spanish and Polish identifying gay men 2) identify unique predictors of orthorexia nervosa in gay men.	Poland and Spain	Gay men	394	18–67	Men	Convenient sampling	0.9	Orthorexia Nervosa (ON) mainly consists of a pathological obsession with eating foods and food products that are considered healthy that leads to following a restrictive diet and a harmful focus on the quality of these products and their origin	ORTO-15		NA	Online questionnaire	Multivariate analysis	Use of Instagram is associated with lowers the risk of ON by 52.1% (OR = 0.479), while the use of the Grindr application increases this risk by more than 5 times (OR = 5.312).					The sample size, although sufficient to assess the main objectives of the study, could have been improved by the addition of more participants. In some parameters the group size was too small to draw accurate conclusions. These analyses are cross sectional, so directionality of these relationships can not be inferred, so no causal inferences may be made in this cross-sectional survey research. An…	The most important predictors of orthorexia nervosa in gay man are low BMI and the use of Grindr.	NR	Yes	Yes																Yes	Yes	Yes	Yes	Yes
Levin	2023	Quantitative	Observational	Cross-sectional	The first objective was to clarify the relationships between ON and clinically and theoretically related forms of psychopathology to determine whether ON should be classified as an ED, a variant of OCD, a symptom of OCPD, or a subtype of health anxiety. The second objective was to determine whether there are different subtypes of ON or if ON has a relatively homogenous presentation. In addition t…	Canada	University students taking an Introduction to Psychology course	333	Age range = 17.3–47.3	Both genders	Convenient sampling	0.95	Orthorexia nervosa (ON) is a proposed psychological disorder first described by Bratman (1997). Although there is no standard definition of ON, it can be broadly understood to be a pathological preoccupation with healthy or “clean” eating. ON is characterized by individuals who tend to eat a very restrictive diet, avoid foods they deem unhealthy, spend a great deal of time and energy related to m…	The Eating Habits Questionnaire (EHQ)	NR	NR	Online questionnaire	Multivariate analysis			using social media to consume and share content on healthy eating is most prevalent among individuals with both ON and ED symptoms but without body image concerns			The primary limitation is that the study participants were a majority female, non-clinical sample of undergraduate students, and therefore the results may not be generalizable to other populations. A second limitation is that ON may be related to specific facts of OCPD, such as perfectionism and cognitive rigidity while only an overall OCPD score was used in this study.	Our results suggest that ON is most closely related to eating pathology as compared to other psychological disorders, including OCD, OCPD, and health anxiety, and that, despite the conceptualization of ON as being driven by a concern with health only, a significant proportion of individuals with ON are motivated by body shape and weight.	NR	Yes	Yes																No	No	Yes	Yes	Yes
Norton	2018	Quantitative	Observational	Cross-sectional	This study aims to investigate whether aspects of Instagram use and personality factors predict orthorexia-like behaviour in female Instagram users.	Australia	Females above 18 years currently using Instagram and had never received an eating disorder diagnosis	206	18-57 years of age	Females	Convenient sampling	0.637	Orthorexia nervosa (or ‘orthorexia’) is a pattern of disordered eating characterised by obsessive dieting and restricting intake to biologically pure food, presumably to maximise health	ORTO-15	Social networking sites (SNSs) are a form of online social media, on which users create and invite others to view profiles containing personal information	Marlow-Crowne Social Desirability Scale; Facebook Social Connectedness Scale; Instagram Investment Inventory	Online questionnaire	Multiple regression analysis	Instagram increase the risk of orthorexia nervosa more than other platforms like Facebook	Although time spent on social media (e.g., Instagram) is associated with orthorexia-like behavior, however content exposure, especially to micro-celebrities, is a stronger predictor than the duration of use.	Individuals who reported viewing health-related hashtags (fitness, food, or health) reported greater orthorexia-like-behaviour than those who did not. exposure to fitspiration content, micro-celebrities, and fitspiration micro celebrities on Instagram is associated with higher orthorexia-like-behaviour.			1. Broad definition of fitspiration used, making it unclear if posts included weight loss promotion, thin-ideal body imagery, or appearance-focused health content. 2. General measurement of Instagram connectedness, not accounting for specific types of communities or participation behaviors (posting, viewing, commenting). 3. Reliance on participant self-report, leading to potential memory issues a…	Exposure to Instagram micro-celebrities, dispositional benign envy, and frequency of appearance comparison to distal persons, may be particularly important factors which place female Instagram users at risk of orthorexia. In addition, Instagram connectedness might reduce negative outcomes associated with appearance comparisons through Instagram in female users, however more research is needed to …	NR	Yes	Yes																Yes	No	Yes	No	Yes
Optiz	2022	Qualitative	Observational	Cross-sectional	The objective of the present study was to explore individual experiences and conceptualizations of ON regarding characteristics and underlying causes, as outlined in ED- and diet-related subreddit communities, considering the online context (i.e., discussions around EDs versus discussions around specific diets) in which comments were posted.	NR	Reddit users discussing Orthorexia Nervosa in various subreddits.	7 Subreddits	NR	NA	Purposive	NA	Orthorexia nervosa (ON) is a term first introduced by Bratman (1997) to describe a fixation on eating only foods believed to be healthy (Bratman & Knight, 2000), which eventually affects individuals’ emotional wellbeing (e.g., feelings of intense distress when not being able to adhere to dietary rules), social functioning (e.g., difficulties participating in social eating), and overall mental and…	NA	Social media refers to online platforms that allow users to create and share content or participate in social networking.	Reddit	Qualitative Analysis of Reddit Posts	Thematic analysis			The study finds that discussions on Reddit about extreme dietary habits, perceptions of health, and avoidance of certain foods reflect the obsessive behaviors and attitudes characteristic of Orthorexia Nervosa.			1. Focused solely on comments explicitly mentioning "orthorexia," excluding those describing Orthorexia Nervosa (ON) without using the term. 2. Analyzed only comments and not original posts or comment authors, which could have provided additional context. 3. Did not include discussions from the subreddit r/Orthorexia, which was underused at the time. 4. Did not account for the influence of specif…	The analysis of two different categories of subreddits showed that online conceptualizations of ON are complex and context specific.	NR	Yes	Yes	Yes	Yes	Yes	Yes	Yes
Özkefeli Hamurcu	2023	Quantitative	Observational	Cross-sectional	1. What are the orthorexia tendency levels among nursing students? 2. Does orthorexia tendency of nursing students differ according to their social media use? 3. Is there a relationship between nursing students’ social media use and their orthorexia nervosa tendency?	Turkey, Istanbul	Students studying at the nursing faculty of a state university in Istanbul during 2018-2019 academic year.	1191 students	the mean age was 20.74±1.93 (range: 18-37)	84.4% (n = 286) of the students were females	Convenient sampling	NR	Orthorexia Nervosa (ON) is defined as a disorder characterized by mental obsession and occupation related to a healthy diet	ORTO-11 scale	NR	Social Media Use Integration Scale	Paper-and-pencil self-administered questionnaires	Bivariate analysis	There was no significant difference between the social media tools used by the students and the ORTO-11 mean scores	It was found a statistically significant negative correlation between the duration of social media use (hours/day) and ORTO-11 scores.				The study is limited to the information given by the students a nursing faculty in Istanbul based on self-report, so it cannot be generalized.	According to the study results approximately one-third of nursing students showed a tendency towards ON. While students' tendency towards ON did not differ according to the social media tools used, it has been determined that as the duration of social media use increases, orthorexic tendency increases. Students whose decisions were influenced by the information obtained from social media were ide…	No	Yes	Yes																Yes	Yes	Yes	Yes	Yes
Ross Arguedas	2022	Qualitative	Observational	Cross-sectional	To explore how health and medical knowledge, particularly about orthorexia nervosa (ON), is subverted and reshaped in the orthorexia recovery community on Instagram.	USA, Canada, UK, Estonia, Mexico, Netherlands	Instagram users who are part of the orthorexia recovery community. individuals in recovery (most common), recovered individuals, coaches, and a hand ful of health professionals	34	18-47	Both genders	Purposive	0.5	A pathological obsession with healthy eating, capable of disturbing emotional wellbeing and leading to malnutrition	NA	Instagram, a platform where users share and engage with recovery-related content.	Instagram	Interviews	Thematic analysis			The study found that the orthorexia recovery community on Instagram reshapes and challenges traditional medical knowledge about orthorexia nervosa (ON), with varying impacts on users' perceptions of health and recovery.			NR	This study highlights the powerful impact of diagnostic labels and the formation of communities around unmet medical needs outside of traditional institutions, while emphasizing both the opportunities and dangers of online spaces in shaping medical knowledge and the dissemination of misinformation.	No	No	Yes	Yes	Yes	Yes	Yes	Yes
Santarossa	2019	qualitative	Observational	Cross-sectional	RQ 1: Descriptively, what is the nature of the larger #orthorexia conversation on Instagram? RQ 2: Among a random subsample of #orthorexia images, what types of images are being posted? RQ 3: How do the authors of #orthorexia images describe themselves in their biographies?	Online (Instagram)	General population	Prior to the coding of the images (N=245)	NR	Predominantly female (95%)	Convenient sampling via Instagram	145 unique images	Pathological obsession with consuming only (biologically) pure foods that may lead to the development of specific ritualistic attitudes towards food preparation and the restriction of specific food groups that are perceived as harmful to one’s health.	NR	NR	Netlytic software for text analysis and manual content coding	image analysis, author biography analysis	Quantitative (Netlytic analysis, word frequency), qualitative (content analysis, thematic analysis)	Instagram is used both for promoting recovery and engaging in orthorexic behaviors.	NR	Images categorized into people, food, and lifestyle. Majority of images were related to food, many of which depicted healthy foods, but some showed processed or mixed foods.	Positive and encouraging tone in the #orthorexia conversation, with 47% of the words associated with "good feelings" and hashtags like #edrecovery.	NR	Self-reported data from biographies and images. Difficulty in differentiating between healthy eating and orthorexic behaviors. Gender was coded based on binary labels. The study focused only on Instagram, and results may not generalize to other platforms.	The #orthorexia conversation on Instagram is largely positive, focusing on recovery and healthier eating behaviors. However, the presence of processed and mixed foods in the images suggests a complex relationship where users might be engaging in or supporting orthorexic behaviors while also seeking support for recovery.	NR	yes	yes																					no
Scheiber	2023	Quantitave	Observational	Cross-sectional	To determine whether a socio-cultural model focusing on social media can also be applied to the context of ON. Aim: develop and empirically test a socio-cultural model for ON based on the Tripartite Model, which explicitly focuses on the socio-cultural influence of social media and whether social media directly influences ON.	64.9% identified themselves as German and 35.1% as Austrian	General population and participants with higher ON tendencies	788 participants before exclusion 647 participants after	18-30 years	54.6% Female 44.8% Male 0.6% Diverse	Convenient sampling via the online panel Clickworker; participants were compensated.	NR	Derived from the term "ortho," it means straight, correct, and true. A fixation on eating proper food characterizes ON, and people suffering from orthorexia fixate on food quality	Shortened version (6 items) of the Duesseldorf Orthorexia Scale" (DOS) (German version)	Social media "are available for viewing, content-creating, and editing 24/7, on mobile devices, any where, anytime, allowing for exponentially more opportunities for so cial comparison and dysfunctional surveillance of pictures of disliked body parts than were ever available with the conventional mass media"	measured using three items based on Schaefer, Terlutter, & Diehl (2019) and adapted to the social media context	Online questionnaire using Lime Survey	Quantitative, including Confirmatory Factor Analysis (CFA) and Structural Equation Modeling (SEM)	NR (social media)	NR	Users’ involvement with health and fitness accounts on social media is positively related to ON tendencies	Significant involvement with health and fitness accounts on SM significantly influenced higher appearance comparisons. -Appearance comparisons were unrelated to ON tendencies	Mediators: -Thin-Ideal Internalization: Positively mediates the relationship between involvement in health and fitness accounts and orthorexic tendencies. -Muscular Internalization: Positively mediates the relationship between involvement in health and fitness accounts and ON. -Body Dissatisfaction: It did not mediate the relationship between involvement in health and fitness accounts and ON.	Cross-sectional design limits ability to infer causality. -Reliance on self-reported data may introduce bias. -sample was limited to German-speaking young adults, which may affect generalizability of the findings. -Did not fully explore sex-specific differences or cross-cultural validity -Used shortened version of DOS - Studied only instagram -Focused on upward comparisons, which may not be as re…	Social media involvement with health and fitness content is directly linked to ON tendencies, primarily through thin-ideal and muscular internalization, but not through appearance comparison or body dissatisfaction.	NR	yes	yes											yes	yes	yes	unclear authors included multiple variables that might influence ON tendencies, such as body dissatisfaction, appearance comparison, and societal ideals. Structural equation modeling was used to analyze the relationships between these variables, which helps control for confounding factors.	yes
Sener	2023	Quantitave	Observational	Cross-sectional	Investigate whether social media use and/or addiction affects the incidence of ON in obese individuals. -Observe the effect of social media use on the nutritional behavior of obese individuals and to inform obese patients about this issue	Başakşehir Çam Sakura City Hospital Family Medicine Clinic Obesity Polyclinic	Obese population who who applied to the Polyclinic in the 3-month period between November 1, 2022, and February1, 2023 and have a body mass index (BMI) value of 25 or more	174 participants	18-65 years -most of the participants (41.4%) were in the 18-30 age range	Mostly women (67.2%)	Convenient sampling	NR	“ON” (ON) was first developed by Steven Bratman in 1997. It was formed by the combination of the Greek words “Orto” (true) and “Orexis”. As a result, the concept of orthorexia entered the literature as “Proper and proper nutrition”	Orto-11 scale	The use of the internet began in the 1970s and spread rapidly after the 1990s, rapidly increasing the number of users with the spread of websites and portals. With the introduction of social media in the 2000s, it has managed to attract the attention of many segments of the society	Social Media Addiction Adult Form Scale (SMBÖ-YF)	questionnaire included a total of 46 questions	Quantitative (Mann–Whitney U test, Kruskal–Wallis H test, Spearman correlation analysis)	Statistically significant negative relationship between the total score of ORTO-11 and the “virtual communication” score from the SMBÖ-YF subdimensions	A significant portion of participants spent between 1–4 hours (56.3%) and over 4 hours (17.2%) on social media daily. Those who spent more time on social media (over 4 hours) showed higher levels of social media addiction, particularly in "virtual communication" and "virtual tolerance"	Significant negative relationship between the total score of the ORTO-11 scale and the "virtual communication" sub-dimension of SMBÖ-YF, indicating that higher ON tendencies were associated with lower virtual communication scores.	Significant relationships were found between social media addiction and age, with younger participants (18-30 years) showing higher addiction scores. Obese individuals had higher virtual communication scores compared to overweight individuals.	NR	The study was conducted in an obesity outpatient clinic,sample predominantly female, highly educated, and aware of obesity-related issues -> limits the generalizability of the findings. -Did not use a randomized design, which could introduce bias. -Cross-sectional, so it cannot establish causality. - sample size was relatively small (174 participants) and lacked diversity in terms of educational …	The study suggests a relationship between SM use and ON, with younger and more frequent social media users showing higher levels of addiction.	NR	yes	yes											unclear (The study provides inclusion criteria. However, there is no mention of reasons why certain individuals may have chosen not to participate, nor ensure that the sample represents the broader target).	yes	unclear (sample size and statistical analysis suggest that most participants likely contributed data, but exact percentage is not provided).	no (While it uses correlation analyses and nonparametric tests, it does not detail methods like stratification, regression, or matching to control for potential confounders).	yes
Silva	2022	Quantitative	Observational	Cross-sectional	Investigate the effect of social and personal factors on BD and ON	138 Portuguese and 100 Brazilian.	General population, must be using instagram	Initial number of responses was 498 final sample consisted of 238 respondents, 138 of whom were Portuguese and 100 Brazilian.	Portuguese sample is largely made up of respondents age between 18 and 35 (75%) -Brazilian sample mostly include respondents age between from 25 to 50 (62%).	Around 64% of the sample were female	Convenient sampling via online platforms, snowball sampling technique	NR	ON was first used in 1997 by Steven Bratman and emerged from the combination of the Greek words orthos (accurate) and orexis (hunger) meaning obsession with heathy food (Brytek-Matera, 2012). Originally, Bratman described ON as a pathological fixation with a pure and healthy diet to improve health and wellbeing	Orto-15	4.32 billion used mobile devices to access the internet, and 4.2 billion used social networks, which makes, SM platforms used by almost 90% of internet users. SM influences consumers habits and behaviors but also affects the way marketers conduct their businesses. Regardless of the marketer’s goal, SM platforms have provided marketers with new, exciting, productive and effective ways to reach the…	Instagram use (Vacas de Carvalho et al., 2020) Fitinspiration (Ooms, 2019; Tiggemann & Zaccardo, 2015)	survey developed and distributed online, through SM	Quantitative analysis using Structural Equation Modelling (SEM) in SmartPLS	While direct Instagram use did not significantly correlate with ON, the study found that Instagram can indirectly influence ON through its impact on factors like upward and downward social comparisons and internalization of the athletic ideal.	The findings suggest that it's not the amount of time spent on Instagram but rather the content consumed and the individual's interactions with that content that influence the risk of developing ON.	While direct exposure to fitness content did not significantly increase ON, it can contribute to body dissatisfaction, which is a mediator in the relationship between social media factors and ON. Fitness-related content (FT) on Instagram. This content was found to indirectly impact BD and ON through its influence on internalization of the athletic ideal, social comparisons (both upward and downwa…	Body dissatisfaction found to be a significant mediator between many factors and ON, highlighting its role in the development of ON Perfectionist personality traits were associated with increased risk of ON. OCD behaviors were linked to a higher likelihood of developing ON	Mediation: Body dissatisfaction was found to mediate the relationship between many factors (e.g., Instagram use, fitness content, social comparisons) and ON.	Small sample size. The results might not be generalizable across different populations or platforms. Cross-sectional design Self-report data	Instagram Usage: No direct effect on BD or ON. However, Instagram usage impacts BD and ON indirectly through increased internalization of the athletic ideal, social comparisons, and body dissatisfaction. While fitness content itself does not directly contribute to BD or ON, it influences BD and ON through its impact on the internalization of the athletic ideal and social comparisons. Supports Soc…	NR	yes	yes											no The representativeness of the sample is limited due to the lack of explicit inclusion/exclusion criteria and the use of snowball sampling.	yes	unclear The article mentions that outliers and those who failed attention checks were excluded, but there's no information on the rate of missing data for the remaining participants	no	yes
Tarsitano	2022	Quantitative	Observational	Cross-sectional	analyze the association between social media networks and their use with ON in a convenience sample of social media users	Italy	General population - survey was advertised on the Instagram by a physician expert in nutrition and involved in obesity stigma related research	4,111 individuals participated in the survey	mean age of the study population was 31 (±9) years inclusion criteria: >18	95% of the sample females	convenient sampling survey was advertised on the Instagram by a physician expert in nutrition and involved in obesity stigma related research	NR	ON is a type of ED. More specifically, it is an unspec ified feeding and eating disorder. The term orthorexia comes from two Greek words: orthos (right) and orexia (hunger) . ON is characterized by an obsession with “healthy” eating patterns and adherence to a strict diet, based on “clean,” “healthy,” or “pure” foods	validated Italian- Düsseldorf Orthorexia Scale (I-DOS)	Instagram is a social platform launched in 2010. It is a photo-centric social network that allows users to share images and videos with other users they select (including celebrities), to describe images using hashtags, to view what other users post, and be able to comment and show appreciation using a “like”	Self-reported usage patterns, including time spent and type of content viewed.	survey was advertised on Instagram by a physician expert in nutrition and involved in obesity stigma related research.	Quantitative analysis including t-tests, χ2 tests, Pearson’s correlation, univariable and multivariable linear regression, and ANOVA.	Instagram was the most used platform; 93.2% of participants used it	ON prevalence was higher in participants spending over 60 minutes daily on social media (31%) compared to less than 15 minutes (21.8%)	Instagram users reported seeing photos of food (1 to 5 times) - 8.5% of physical activities (1 to 5 times) (data not available). -50.2% of the Instagram users reported rarely searched for photos of dietary or weight loss products. Individuals who spend more time on social networks are more exposed to the same type of content (related to healthy eating), which lingers in their minds for much longe…	The majority followed an omnivorous diet, with a significant portion following vegetarian or vegan diets	Predictors and Moderation: Positive correlations were found between I-DOS scores and factors such as female gender, BMI, and time spent on social media. The study suggests that the amount of time spent on social media, particularly Instagram, might moderate the risk of developing ON. The more time spent, the higher the risk. Significant difference in ON prevalence based on dietary patterns, with …	Selection Bias: The study population was mostly Instagram users, which may not represent the general population. -Potential self-selection bias as respondents may have an interest in the topic. Generalizability: Findings may not be applicable to the general population due to the specific characteristics of the study sample (e.g., age, sex, BMI). Self-Reported Data: Potential inaccuracies in self-…	Longer time spent on Instagram is associated with an increased risk of ON	NR	yes	yes											no Inclusion criteria very broad	yes While self-reported data can introduce bias, the measurements were justified and relevant for the study’s objectives	yes The study analyzed 4,107 participants after excluding four incomplete questionnaires. However, it did not specify the exact percentage of missing data or dropout rates.	yes	yes
Turner	2017	Quantitative	Observational	Cross-sectional	assess whether there is a link between Instagram use and symptoms of ON	44.6% of participants lived in UK, 26.7% in the US, with the remainder living in an additional 40 countries	General population	713 participants before exclusion 680 participants after	age 18–75 years (mean=24.70±7.87)	680 females (male were excluded)	Participants were recruited via not-paid-for advertisements on Instagram, Facebook, Twitter, and specific blogs/newsletters. The sampling method was convenient - with the majority coming from the author’s Instagram account	NR	ON is defined as an unhealthy obses sion with eating healthy food. The term is derived from the Greek “orthos,” meaning “correct”, and was coined by Steven Bratman. Despite not appearing in the DSM, ON has sparked a body of research. The proposed diagnostic criteria for ON include obsessive focus on healthy eating, food anxiety, and dietary restrictions, with these behaviours causing clinical imp…	ORTO-15 questionnaire	Instagram, launched in 2010, is an online social net working service that is currently used by 53% of Ameri can young adults (aged 18–29 years) with internet access. The platform enables users to post pictures and videos to their profles, add a caption, use hashtags to describe the photos, and tag other users	Participants were asked about their use of various social media channels, frequency, and duration of use	Online survey using Qualtrics with the majority coming from the author’s Instagram account	Quantitative analysis, including Spearman’s rank order correlations, Pearson product-moment correlations, and linear regression analysis	Instagram was found to have a significant relationship with ON symptoms, with higher Instagram use associated with stronger orthorexic tendencies. Twitter had a small positive association with ON symptoms. Other platforms like Facebook, Pinterest, Google+, Tumblr, and LinkedIn showed no significant relationship with ON.	The study measured the time users spent on various social media platforms per day. For Instagram, the median time spent was 15-30 minutes daily. The same duration applied to Facebook, Pinterest, and Tumblr, while Twitter, Google+, and LinkedIn had a median usage time of less than 15 minutes daily.	Instagram, being image-focused, plays a significant role in reinforcing orthorexic behaviors due to its suitability for sharing food-related images. The selective exposure to content on Instagram may create perceived social pressures to conform to certain dietary behaviors.	High prevalence of ON in the sample population, with 90.6% of participants showing ON symptoms based on a cut-off score of <40 on the ORTO-15 scale. This prevalence did not significantly differ among Instagram users. There were no significant relationships found between ORTO-15 scores and age, BMI, number of social media channels used, or diet type.	Mediation/Moderation Analysis: A linear regression analysis indicated that Instagram use and country of residence were significant predictors of ON symptoms, while age, BMI, and ethnicity were not significant. The overall model was significant, suggesting that Instagram use is a predictor of orthorexic tendencies when controlling for demographic variables.	Sampling Bias: The sample was not representative of the general population as participants were recruited primarily through the author’s Instagram account (83%). Self-Report Bias: BMI was self-reported, which could introduce inaccuracies. Lack of Causality: The study’s design prevents the establishment of a causal relationship. Interaction Between Platforms: Did not account for potential interact…	The study suggests that higher Instagram use is associated with stronger ON symptoms, possibly due to the image-centric nature of the platform and its role in promoting selective exposure to certain dietary behaviors. Other Social Media Platforms: No other social media platform, except for a small association with Twitter, had a significant impact on ON symptoms.	NR	yes	yes											no Due to non-random sampling method and lack of clear description of the target population, and for excluding males after data collection - accounted in the limitation	partially The measurements used were appropriate for the research question, but there are concerns regarding SM collection data as they didn’t use a tool -> the reliability of self-reported data	yes	yes	yes
Valente	2020	Mixed-methods with a sequential explanatory design	Observational	Cross-sectional	Include the perspectives of those who post about ON on Instagram and SD-ON in order to trace their development and gain insights into risk factors, symptoms and recovery from ON. (a) How is ON conceptualized by people who self-diagnose (b) What biological, psychological, and social (i.e. interpersonal and contextual) factors contribute to people’s progression along the developmental pathway of ON…	mostly north americans	high risk: primarily interested in people who SD-ON, those who do not self-diagnose but still post about ON were also included in the analysis to allow for group comparisons	246 Instagram account owners were contacted. quantitative component: 143 participants in total, 185 respondents Semi-structured interviews were conducted with 10 participants who had completed the questionnaire.	range 16–55 years, median = 24 interviews: mostly women in their early-to-mid-20s, from various regions including North America, the UK, and Ukraine.	95.7% females	Convenience Sampling: used Instagram posts with specific hashtags (#orthorexia, #orthorexianervosa, and #orthorexiarecovery) as a starting point. Purposive Sampling: The researchers then selected individuals who either self-diagnosed with ON or posted about ON aiming for participants who have an interest in the topic.	75.2% response rate	Obsession with eating healthy, clean or pure foods, which has unhealthy effects on physical, mental or social wellbeing. Some mentioned avoidance of unhealthy foods, exercise and anxiety. One participant (0.1%) described ON as a salvation, while another as a divisive term used to discourage healthy eating.	Self-diagnosis through Instagram hashtags (#orthorexia)	Not explicitly defined; implied through the use of Instagram hashtags related to ON	Instagram posts using hashtags related to ON	Online questionnaire via Qualtrics XM, Semi-structured interviews conducted online	Quantitative: Descriptive statistics, chi-square tests, t-tests, ANOVA using SPSS; Qualitative: Thematic analysis using Atlas.ti	Instagram was primarily used by participants. The use of Instagram was linked to the development of ON. Participants reported that exposure to idealized body images, health trends, and dietary advice on Instagram contributed to their preoccupation with healthy eating and the onset of ON. However, Instagram also played a role in recovery, as participants found support in online communities that pr…	NR	The content analyzed included the types of posts participants interacted with on Instagram, such as fitspiration, diet trends, and health tips. These interactions were found to exacerbate ON symptoms, reinforcing unhealthy eating behaviors and preoccupations with health.	role of sociocultural factors, including the pressure to conform to Western ideals of health and beauty, in the development and persistence of ON. It also noted that participants with perfectionistic tendencies and pre-existing anxiety were more susceptible to developing ON.	The study suggested that social media's influence on ON may be moderated by individual factors such as perfectionism and anxiety.	The study had a limited sample size, primarily from Western cultures, which may not be representative of the broader population. The findings might not generalize to non-Western contexts. self-reported data introduces the possibility of recall bias Cross-Sectional Design While Instagram was the primary platform studied, other social media platforms might also influence ON, and these were not expl…	Instagram, while contributing to the onset and progression of ON through exposure to idealized health and body images, can also support recovery by providing access to body-positive communities and resources promoting healthier relationships with food. The dual role of social media in both exacerbating and alleviating ON symptoms underscores the complex interaction between digital platforms and m…	NR	yes	yes																					yes
Villa	2022	quantitative	Observational	Cross-sectional	identify the associated risk factors for ON in Nutrition students.	Universidad Mayor (UM) campus in Temuco, Chile	High-risk groups (Nutrition students)	90 volunteers	age of 22.2±2.6 years	87.8% female	convenient sampling via institution email	75% of the total student population in the Nutrition and Dietetics major	ON, first described by Steven Brat man in 1997, is defined as a possible new eating disorder characterized by excessive, obsessive worry about healthy eating. Although there are no formal diagnostic crite ria for ON, several screening tools have been developed to study its clinical characteristics with greater precision. Among its proposed diagnostic criteria are a strong anxiety about affirmativ…	ORTO-11-ES instrument (Spanish version)	NR	minutes per day spent on Instagram derived from data provided by the app settings, measured in minutes and then classifed in three categories (<1 h, 1–3 h, and>3 h).	Online questionnaire	Quantitative analysis, including odds ratio, confidence intervals, Pearson’s r, and significance levels		63.3% used Instagram for 1–3 hours daily. Those using Instagram for less than 1 hour (OR 2.77) or more than 3 hours (OR 1.80) daily were at higher risk for ON. Positive correlation (r=0.49, p=0.022) between time spent on Instagram and ORTO-11-ES score in individuals at risk for ON.		The study suggests that being a nutrition student might be a risk factor for ON, with particular emphasis on the second year of study.		The study was a pilot with a relatively small sample size (90 students), limiting the generalizability of the results. The study's cross-sectional design does not allow for establishing causality. There was a lack of comparison with other populations or regions, making it difficult to contextualize the findings within a broader framework. The ORTO-11-ES questionnaire used has different versions, …	The study suggests that being a Nutrition and Dietetics student could be a risk factor for developing ON. Factors such as second-year status, limited cohabitation, and specific patterns of Instagram usage were associated with a higher risk of ON.	NR	yes	yes											yes	yes	yes but the study does not mention dropouts	no	yes
Yenidunya	2021	quantitative	Observational	Cross-sectional	Q1: Is there a relationship between the socio-demographic variables of the participants and their interpersonal attachment styles, social media addiction level and ON levels? Q2: Is there a relationship between participants' ON levels and social media addiction levels? Q3: Is there a relationship between participants' ON levels and interpersonal attachment styles? whether social media use has an …	citizens of Turkey	general population	minimum of 384 individuals with a 95% confidence interval from a population of 45 million individuals, and within the framework of this research, 422 individuals were reached	active social media users over the age of 18 participants are between the ages of 18-25, 38% are between the ages of 26-35, 31% are between the ages of 36-50 and 14% participants are aged 51 and over	79% female	convenient method selected by easy accessibility method	NR	Far from the concept of organic food, which can be described as unhealthy; excessively, obsessed with pure, organic, healthy and fresh foods, by strictly and harshly moving away from foods containing herbicides, pesticides, trans and unhealthy fats, excessive calories, sugar, salt and additives. attachment and choice behaviors	orto-11 (Turkish version)	he use of social media, which is an addictive element, cannot be controlled and therefore has a disruptive effect on individuals' daily lives and psychological and physiological well being	Social Media Addiction Scale (SMBÖ) - Adult Form	Online questionnaire using Google Survey platform	Quantitative analysis using descriptive statistics, Independent Sample T-Test, One-Way ANOVA, and Pearson Correlation test	The study found a significant positive relationship between social media addiction and ON, suggesting that excessive social media use can contribute to the development of orthorexia.	The results showed a significant positive correlation between the two, indicating that individuals who spend more time on social media are more likely to exhibit orthorexic tendencies.	NR	NR	NR	Cross-sectional design The sample may not be representative of the broader population, limiting the generalizability of the findings. The reliance on self-reported measures may introduce bias The study may not account for the effects of different types of social media platforms, as it groups them under one category.	The study concluded that social media addiction has a significant impact on ON, particularly through exposure to content that promotes ideal body types and health behaviors. It emphasizes the need for awareness and interventions to address the potential negative psychological impacts of social media use, particularly on vulnerable populations. The findings suggest that while social media can be a…	NR	yes	yes											no convenience sampling method may have led to an overrepresentation of certain groups (women, metropolitan residents), limiting the representativeness of the findings.	yes	unclear The study reported a high completion rate, which is generally acceptable.	no	yes
Yılmaz	2024	quantitative	Observational	Cross-sectional	Determining the relationship between orthorexic symptoms in individuals and social media addiction, body image and eating attitude in the general population	Turkey, Mersin City Training and Research Hospital	general population, excluding those with a mental illness	required sample size was calculated to be at least 319 --> 345 people formed the sample group	average age of the participants was 33.57±7.67 study was conducted on individuals between the ages of 18-65	52.8% were men	Convenient sampling from hospital outpatients and consultations	NR	ON was first defined by Steven Bratman in 1997 as a term characterized by a pathological focus on healthy eating. Not included in the DSM-5 as a separate diagnostic category. Orthorexic individuals' obsession with health and healthy living can lead to the elimination of many foods that they consider unhealthy or impure from their diet, and as a result, malnutrition and losses in social and academ…	ON Inventory (ONE) Eating Attitude Test (YTT) for AN	Online social media networks are web-based networks that allow other people to create public profiles and interact with other users and their contacts on the network. It has been reported that these will affect individuals' food choices. Concerns are growing that these networks may have significant negative effects and trigger eating disorders. Social media addiction is a form of behavioral addic…	Social Media Addiction Scale (SMBÖ)	Online questionnaires and interviews before selecting the participants were used to collect data.	Quantitative: Bivariate analysis, regression analysis.	NR	Positive correlation was found between social media addiction and orthorexic symptoms, especially in subscales related to conflict and addiction level.	ON tendency was found to be higher in individuals who follow posts about healthy nutrition. the high ON tendencies of individuals who stated that they follow posts about healthy eating on social media suggest that social media use may have affected eating attitudes and body perception	NR	Conflict subscale of social media addiction (SMAS) was a significant predictor of ON. Dieting status, exercise habits, and nutrition education also mediated the relationship with ON.	cross-sectional self-report, recall bias. no specific social media platform was investigated, unknown whether our results apply to all social media platforms. motivation for using social media not questioned. Mersin region-> not possible to generalize Cronbach's alpha values of the scales we used were not calculated, the values determined in previous studies were stated.	The study found significant relationships between social media addiction and orthorexic symptoms, suggesting that increased social media use, particularly when it causes life conflict, can exacerbate unhealthy eating behaviors. The relationship between ON and body image was less clear, potentially due to sample size limitations.	NR	yes	yes											yes	yes however the study did not provide Cronbach's alpha values for the specific scales used, relying on previously reported values.	unclear the study reports a relatively high participation rate however they do not explicitly state the dropout rate or reasons for incomplete data.	no but they controlled for age, gender, education, marital status, alcohol use, smoking, exercise, nutrition education, and dieting status.	yes
Yilmazel	2021	quantitative	Observational	cross-sectional	determine the relationship between orthorexia tendency and social media addiction among candidate doctor and nurse populations.	public university which is located in a peripheral region of Turkey	High-risk groups (medical and nursing students)	1,004 medical and nursing students -969 students after excluding non-social media users and those with certain diet-related diseases.	63.9% of the participants were 21 years of age or younger - mean age of 21.4 ± 3.2 years	63.9% were women	Convenient sampling	NR	ORTO‐15 scale score below 40 orthorexic and those with score of 40 or above were evaluated as without ON tendency	orto-15	Social media is an important source of information about healthy eating (e.g., Facebook and Instagram are used to guide nutrition‐related decision‐making)	Social media addiction scale (41-item scale)	Questionnaire (72-item, completed in classrooms under observation)	Quantitative analysis using χ2 tests for group comparisons, binary logistic regression for predicting significant factors for ON tendency	significant relationship between social media addiction and ON tendency. The study found that the tendency towards ON increased with the level of social media addiction, particularly among those with high or very high addiction levels.	NR	While the content was not directly analyzed, the study suggested that social media, particularly the "clean eating" trend, could contribute to the development of ON in medical and nursing students	No significant differences in ON tendency between age groups or genders. However, ON tendency was higher among candidate doctors compared to nurses and among those with higher family income levels.	logistic regression analysis showed that the tendency towards ON was significantly higher among social media addicts, non-dieters, and those who did not take vitamin supplements	The use of the ORTO-15 tool was a limitation due to the lack of a global measurement standard for ON. The study population was drawn from a single peripheral university in Turkey, which may limit the generalizability of the findings. Cross sectional	The study concluded that there is a high prevalence of orthorexia tendency and common social media addiction among medical and nursing students. A significant association between social media addiction and orthorexia tendencies was observed, indicating that social media use may contribute to unhealthy eating behaviors among this population.	NR	yes	yes											partially fairly representative of the target population, though the specific university location and exclusion criteria might affect broader applicability.	yes	yes	unclear the study adequately addressed confounders in its analysis using appropriate statistical methods, though the design may not account for all potential confounding variables	yes
Yilmazel	2020	quantitative	Observational	Cross-sectional	determine the relationship between health literacy and ON among urban schoolteachers	Corum city located in central Black Sea region of Turkey	School teachers	1914 teachers working in urban primary and secondary schools -eligible 442 teachers from primary and secondary schools	46.4% were between 40-49 years of age	53.8% were male	Stratified sampling method from nine public schools	eligible 442 teachers from primary and secondary schools	Defined by ORTO-15 scale score <40	orto-15	Health literacy refers to the competencies related to accessing, understanding, appraising and applying health information in the domains of healthcare, disease prevention and health promotion, respectively	Self-reported use via survey question (health literacy: Turkey Health Literacy Scale (TSOY-32))	Survey completed at schools, including sociodemographic data, ORTO-15, and TSOY-32	Quantitative analysis using SPSS, with simple and multiple binary logistic regression analyses	ON was significantly more common among Instagram users. Instagram users were 1.69 times more likely to have ON	NR	NR	imited health literacy was a significant predictor of ON, with those having limited health literacy being 4.85 times more likely to have ON Females were more likely to have ON compared to males	The study suggests a possible mediating role of health literacy in the relationship between social media use (specifically Instagram) and ON.	Limitations of the ORTO-15 tool in accurately defining orthorexia, which may affect the validity of the findings. TSOY-32 tool's limitation is noted due to the lack of a global health literacy scale. limited to urban primary and secondary school teachers, which may not be representative Cross-sectional Design	ON is significantly associated with limited health literacy and the use of Instagram among urban school teachers. The high prevalence of ON among teachers highlights the need for school health literacy programs and social media literacy initiatives to address and potentially mitigate ON behaviors. The findings suggest that enhancing health literacy may be protective against the development of ON.	NR	yes	yes											yes	partially ORTO-15 scale, while commonly used, has limitations in accurately defining orthorexia, as acknowledged by the authors. The TSOY-32 scale is appropriate for assessing health literacy, but the study notes the lack of a global health literacy scale.	unclear does not explicitly mention the percentage. However, the reported results indicate that the majority of participants contributed to the analysis, and 3 visits were made for participants who could not be reached	partially study controlled for several potential confounders, including age, gender, institution, chronic health problems, health perception, weight satisfaction, and BMI.	yes
Yurtdas-Depboylu	2022	qualitative	Observational	Cross-sectional	evaluate the relationship between social media addiction and body image, ON, and eating attitude to determine risk factors associated with eating behavior disorder risk and ON tendency and to examine the associations between body image and related factors.	three high schools located in İzmir	general population being between the ages of 13 and 18 years and using social media.	1232 high school adolescent	aged between 13 - 18 years who were in grades 9 to12. The mean age was 15.7±1.19 years	712 girls and 520 boys	cluster random sampling	NR	ON is defined as a phenomenon characterized by an obsessive preoccupation with healthy eating and infexibility in diet, leading to clinically signifcant medical or psychosocial impairments	Eating Attitude Test (EAT 26) and ORTO-11 scale	Social media platforms have become the focal point of people’s lives with developments in technology. These platforms appear as web-based services that allow users to distribute all kinds of information in personal ways and create difer ent interactive and online communities	Social media addiction scale for adolescents (SMASA)	Preliminary interviews were held with the relevant schools -questionnaire	Quantitative methods: Descriptive statistics Categorical variables Tests: Chi-square, Student’s t-test, Mann–Whitney U test, ANOVA, Kruskal–Wallis H test, Pearson correlation, Spearman correlation Logistic regression analysis	Platform used: Instagram, WhatsApp, YouTube, and Snapchat Relationship with ON: Higher social media addiction was associated with a greater risk of ON.	Adolescents who spent more time on social media (especially 7+ hours per day) had higher scores on the EAT-26 and were more likely to have ON tendencies.	Frequency of reading nutrition-related posts on social media. Those who frequently read posts related to nutrition had a higher risk of ON and eating behavior disorders.	Social media addiction was significantly associated with lower body image and a higher risk of eating behavior disorders.	A significant negative correlation was found between social media addiction and body image. Regression analysis confirmed that lower body image was associated with higher social media addiction.	The study is limited by its cross-sectional design, which prevents establishing causality. Self-reported data might introduce bias. The sample is limited to high school students in one city, which may limit generalizability.	The study concludes that social media addiction is significantly associated with ON, poor body image, and disordered eating behaviors in adolescents. It highlights the need for interventions to mitigate these risks in high school populations.	NR	yes	yes											yes however the study did not explicitly mention the reasons why certain eligible individuals did not participate, which is a potential limitation	yes	unclear Without explicit mention of dropout rates or incomplete data, it is difficult to assess the completeness fully	no	yes
Zemlyanskaya	2022	Mixed-methods	Observational	Cross-sectional	explore the conversation around ON on Instagram from the perspective of Russian speaking users by investigating who posts under the Russian #opтopeкcия, what is being posted and why.	questionnaire: mostly born and residing in russia interview: Three reside in Russia, one in Turkey, and another in Ukraine	General population (Russian-speaking Instagram users who post about ON)	106 responses were recorded before -> 96 respondents left, of whom 90 identifed with sharing ON-related content on Instagram 5 participants who shared ON-related content and used #opтopeкcия on Instagram were interviewed	mean age of 29 years	mostly females	convenient - online questionnaire via direct message on Instagram.	96 respondents, of whom 90 identifed with sharing ON-related content on Instagram (“posters”).	Over half of questionnaire participants described ON as an obsession (54.2%). ON was characterized as an eating dis order by 22.9% of questionnaire participants and all inter viewees. Other popular labels were: pathological (13.5%), extreme (13.5%), and a strong drive (16.7%) to eat a certain way. They describe people with ON as obsessed with correct eating, rather than healthy or clean eating.	NR	online platforms where users can create and share content, interact with others, and engage with topics of interest. Instagram, in particular, is highlighted as the primary social media platform used by participants in the study to share content related to ON.	questionnaire that asked participants about their social media habits, including the time spent on social media, the platforms used, and their level of activity. Content analysis of posts under specific hashtags on Instagram was used to understand the nature of the content shared related to ON.	online questionnaire via direct mes sage on Instagram. - semi-structured interviews using Whatsapp audio calls and video calls on Skype -content analysis	quantitative analysis using descriptive statistics and various statistical tests (e.g., χ², Mann–Whitney U), qualitative analysis using thematic analysis	Many participants found out about ON via social media. Interview participants believed that Instagram has a significant influence on both the development of and recovery from ON Some participants believed Instagram's focus on diet ideals could negatively impact mental health and contribute to the onset of ON. Others believed that content encouraging a positive relationship with food could be bene…	The majority spend 1–3 h on social media per day, with a relatively active presence. No significant diference was revealed between those who self-identified with having (had) ON and those who did not, for their time spent on social media and activeness on social media excessive amounts of time spent on Instagram and the role of popular figures were also suggested as influencing factors in the dev…	The most common content shared under #opтopeкcия was food-related, followed by people and text. This indicates that users are primarily sharing personal experiences, recipes, and information about ON. Significant differences were found between #opтopeкcия and #orthorexia posts in terms of content type. For #opтopeкcия, captions were mainly food logs, while for #orthorexia, captions were mostly su…	84.4% of posters self-identified as having (or having had) ON, and 76.6% knew someone who may have ON. Common labels associated with ON included pathological (13.5%), extreme (13.5%), and a strong drive (16.7%) to eat a certain way. ON was characterized as an eating disorder by 22.9% of questionnaire participants and all interviewees.	NR	The interview sample was relatively small, which limits the generalizability of the findings. The study relied on self-reported data, which may introduce biases. The content analysis was limited to a specific time, which may not capture the full range of discussions and trends related to ON. Biased to people who identify with having (had) ON Interconnectivity of users and use of English hashtags …	It highlights the importance of understanding the various ways in which ON is discussed and shared on social media and the potential impact of Instagram on both the development and recovery from ON.	NR	yes	yes																					yes
Issa	2022	quantitative	Observational	case control	investigate the effects of social media use and dependence on dietary intake and prevalence of orthorexia nervosa in pregnant women and compare it to non-pregnant inthe Lebanese population	lebanon	pregnant women and general population (non-pregnant women)	490 women of which 250 (51%) were pregnant and 240 (49%) were not pregnant	19 to 46 years old	female	Convenient sampling (recruited mainly from local gynecologists’ clinics for pregnant women; also through emails for non-pregnant women)	NR	ON is described as an unhealthy obsession with healthy food and focuses on quality of foods rather than on their quantity. Bratman mentioned orthorexia nervosa for the first time in 1997 torefer to a “fixation on eating proper food to achieve improved health”. ON is a disordered eating behavior caused by the pursuit of an "extreme dietary purity" due to an exaggerated focus on food.	ORTO-15 test	social media use is a “global consumer phenomenon” with an exponential rise within the past few years. Social media tends to represent what is marketed as preferable body shapes and appearances alongside the widespread trend of posting food pictures and videos, which may affect users’ body image, cravings and dietary choices	Subscales from the Media and Technology Usage and Attitudes Scale (MTUAS), including social media usage, online friendships, and social media anxiety/dependence.	online survey was developed using Survey Monkey Five focus groups (each including 10 pregnant women) were also conducted to supplement the quantitative data collected.	Quantitative: Descriptive statistics, independent samples t-tests, Chi-square tests, and multiple linear regression analysis using SPSS 25	no significant correlation between Instagram use and ON as social media use and dependence increase, total IES scoredecreases. No significant correlation was found between social media use/dependence and orthorexia 21.6% of pregnant women had orthorexia compared to 12.9% of non-pregnant women.	NR	Focus groups revealed that pregnant women predominantly followed cooking, influencer/fashionista, celebrity, and motivational accounts. The selective exposure to such content might lead to perceived social pressures, but no direct relationship with ON was found.	A negative correlation was observed between social media use and intuitive eating behaviors in both pregnant and non-pregnant women. Regression analysis indicated that social media use is a significant predictor of reduced intuitive eating behaviors.	Social media dependence was initially correlated with intuitive eating but lost significance in the multivariate model. Social media account presence emerged as a new predictor of reduced intuitive eating behaviors	Self-reported Data The sample consisted only of Lebanese women, limiting the study’s generalizability. The majority of participants were highly educated, potentially skewing the results. The lack of prior research on orthorexia in Lebanon restricted data comparison.	Social media use was not correlated with orthorexia nervosa but was significantly related to reduced intuitive eating behaviors in both pregnant and non-pregnant women. The findings suggest the need for interventions that regulate social media content to minimize exposure to unrealistic body ideals and promote education on proper nutrition, particularly during pregnancy.	NR	yes	yes											yes however lacks details on non-participation	yes	yes All participants who had completed the survey were included in the analysis	yes	yes However, the study acknowledges external factors (e.g., economic crisis, pandemic) that could have influenced the outcomes, which were considered in the analysis.
Piko	2024	quantitative	Observational	Cross-sectional	To examine orthorexic tendency in a sample of Hungarian female young adults with special interest in a healthy lifestyle and assess background variables	Hungary	young adult women with a special interest in a healthy lifestyle	310 young adult women with a special interest in a healthy lifestyle	18-35 years old	women	convenience sampling (public link was shared on special Internet communication platforms)	NR	First identified by Bratman and Knight, the term derives from the Greek word ‘orthos’, meaning correct, and describes an eating style characterized by an obsession with ‘proper’ nutrition, e.g. ‘clean eating’ or ‘pure foods’. While healthy eating is an important aspect of a health-promoting lifestyle, individuals with ON are so obsessive about healthy eating that their behavior becomes pathologic…	ORTO-15	Media (and social media in particular) play an important role in forming our body-related attitudes, food preferences, and eating habits. Social media addiction was found to be related to body dissatisfaction and higher eating disorder risk.	Bergen Social Media Addiction Scale (BSMAS)	online questionnaire	quantitative: descriptive statistics, bivariate analysis, multiple linear regression analysis using SPSS 22.0	Eating disorder attitudes, physical activity, social media addiction and drive for thinness (β = 0.54, p < 0.001) were significantly associated with ON.	Besides, social media addiction (β = 0.13, p < 0.05) and regular sporting (β = 0.13, p < 0.01) were significant predictors.	NR	NR	NR	-The cross-sectional design limits causality. -There is risk of bias due to the use of self-report measures. -The sample is not representative.	Social media addiction is associated with higher ON among Hungarian women.	NR	yes	yes											Yes	Yes	Yes	Yes	Yes	No	Yes
Christodoulou	2024	quantitative	Observational	Cross-sectional	To explore pathways through which mindful eating practices and Instagram use may influence the development and perpetuation of ON	Greece	general population	407 Instagram users	18 to 65 years	men and women	convenience sampling (The survey was disseminated through direct messaging on various social media applications)	NR	Orthorexia revolves around an obsession with consuming only foods seen as healthy or ‘clean’. This fixation leads to strict dietary rules, causing nutritional deficiencies and social isolation, driven by a desire for control, order, and distorted achievement.	ORTO-R	Social media’s surge has drastically reshaped self-image, eating habits, and mental well-being, often leading to significant impacts. The omnipresence of digital platforms has fostered a culture of constant comparison, fueling unrealistic beauty ideals and wellness norms.	Instagram use was evaluated through two specific questions in this study. The first question was employed to establish the presence of an active Instagram account among participants. The second question focused on quantifying the average daily time dedicated to the platform. The inclusion of these questions was intended to offer valuable insights into participants’ Instagram usage patterns and th…	online survey using Sogolytics	quantitative: multinomial logistic regression analysis using SPSS v28	Participants with extensive daily Instagram use displayed significantly higher ORTO-R scores compared to minimal users (p < 0.05).	participants with extensive daily Instagram use displayed significantly higher ORTO-R scores compared to minimal users (p < 0.05).	NR	NR	NR	-The sample is not representative. -It is not known exactly how much time is spent on social media. -There is risk of bias due to the use of self-report measures.	Social media use was significantly associated with higher ON, but the association is weak in this study	NR	yes	yes											Yes	Yes	Yes	No	Yes	No	Yes
[truncated: 4 more columns]
